# Supplementary material for: Synthesis, Characterization and Potential Antimicrobial Activity of Selenium Nanoparticles Stabilized with Cetyltrimethylammonium Chloride
Source: Nanomaterials (Basel). 2023 Dec 13;13(24):3128. doi: 10.3390/nano13243128 (PMC10746028; doi:10.3390/nano13243128)
Supplement: Supplementary file 1 [file nanomaterials-13-03128-s001.zip]

Archive with 1 entries (1 files):
- nanomaterials-2610108-supplementary.pdf
